# Supplementary material for: Tumor Necrosis Receptor Superfamily Interact with Fusion and Fission of Mitochondria of Adipose Tissue in Obese Patients without Type 2 Diabetes
Source: Biomedicines. 2021 Sep 18;9(9):1260. doi: 10.3390/biomedicines9091260 (PMC8470627; doi:10.3390/biomedicines9091260)
Supplement: Supplementary file 1 [file biomedicines-09-01260-s001.zip]

Archive with 2 entries (2 files):
- Suppl 1.tif
- Suppl 2.tif
